# Supplementary material for: Elevated Temperature-Induced Epimicrobiome Shifts in an Invasive Seaweed Gracilaria vermiculophylla
Source: Microorganisms. 2023 Feb 27;11(3):599. doi: 10.3390/microorganisms11030599 (PMC10058608; doi:10.3390/microorganisms11030599)
Supplement: Supplementary file 1 [file microorganisms-11-00599-s001.zip]

Archive with 2 entries (2 files):
- microorganisms-2115279-supplementary.pdf
- microorganisms-2115279-Table S1 .xlsx
