# Supplementary material for: Elevated Temperature-Induced Epimicrobiome Shifts in an Invasive Seaweed Gracilaria vermiculophylla
Source: Microorganisms. 2023 Feb 27;11(3):599. doi: 10.3390/microorganisms11030599 (PMC10058608; doi:10.3390/microorganisms11030599)
Supplement: Supplementary file 1 [file microorganisms-11-00599-s001.zip › microorganisms-2115279-Table S1 .xlsx]

## Sheet: Sheet1
OTU	Nt1	Nt2	Nt3	Nt4	Domain	Phylum	Class	Order	Family	Genus	Species	Ht1	Ht2	Ht3	Ht4	Domain	Phylum	Class	Order	Family	Genus	Species
ASV000001	5671	740	286	60	Bacteria	Proteobacteria	Gammaproteobacteria	Alteromonadales	Pseudoalteromonadaceae	Pseudoalteromonas		13171	1334	707	26	Bacteria	Proteobacteria	Gammaproteobacteria	Alteromonadales	Pseudoalteromonadaceae	Pseudoalteromonas
ASV000002	1	2	12330	221	Bacteria	Proteobacteria	Alphaproteobacteria	Caulobacterales	Caulobacteraceae	Brevundimonas		114	104	257	268	Bacteria	Proteobacteria	Alphaproteobacteria	Caulobacterales	Caulobacteraceae	Brevundimonas
ASV000003	9265	675	52	8	Bacteria	Proteobacteria	Gammaproteobacteria	Vibrionales	Vibrionaceae	Vibrio	Vibrio_lentus	1703	157	6	66	Bacteria	Proteobacteria	Gammaproteobacteria	Vibrionales	Vibrionaceae	Vibrio	Vibrio_lentus
ASV000004	3107	1140	116	74	Bacteria	Proteobacteria	Gammaproteobacteria	Alteromonadales	Pseudoalteromonadaceae	Pseudoalteromonas		5066	1290	325	20	Bacteria	Proteobacteria	Gammaproteobacteria	Alteromonadales	Pseudoalteromonadaceae	Pseudoalteromonas
ASV000005	1909	4313	131	35	Bacteria	Proteobacteria	Gammaproteobacteria	Alteromonadales	Shewanellaceae	Shewanella		1744	1757	88	52	Bacteria	Proteobacteria	Gammaproteobacteria	Alteromonadales	Shewanellaceae	Shewanella
ASV000006	222	317	690	203	Bacteria	Proteobacteria	Gammaproteobacteria	Alteromonadales	Colwelliaceae	Thalassotalea		518	1197	1090	5735	Bacteria	Proteobacteria	Gammaproteobacteria	Alteromonadales	Colwelliaceae	Thalassotalea
ASV000010	6040	168	22	19	Bacteria	Proteobacteria	Gammaproteobacteria	Alteromonadales	Pseudoalteromonadaceae	Pseudoalteromonas		1769	209	1	22	Bacteria	Proteobacteria	Gammaproteobacteria	Alteromonadales	Pseudoalteromonadaceae	Pseudoalteromonas
ASV000011	13	3	2	1	Bacteria	Proteobacteria	Gammaproteobacteria	Enterobacteriales	Enterobacteriaceae	Klebsiella		8	139	7685	274	Bacteria	Proteobacteria	Gammaproteobacteria	Enterobacteriales	Enterobacteriaceae	Klebsiella
ASV000012	221	359	834	89	Bacteria	Proteobacteria	Gammaproteobacteria	Alteromonadales	Colwelliaceae	Thalassotalea		256	188	173	5578	Bacteria	Proteobacteria	Gammaproteobacteria	Alteromonadales	Colwelliaceae	Thalassotalea
ASV000014	2	1	81	6292	Bacteria	Proteobacteria	Gammaproteobacteria	Betaproteobacteriales	Burkholderiaceae	Massilia		3	147	80	8	Bacteria	Proteobacteria	Gammaproteobacteria	Betaproteobacteriales	Burkholderiaceae	Massilia
ASV000015	99	125	883	309	Bacteria	Actinobacteria	Actinobacteria	Corynebacteriales	Mycobacteriaceae	Mycobacterium		351	616	2472	1636	Bacteria	Actinobacteria	Actinobacteria	Corynebacteriales	Mycobacteriaceae	Mycobacterium
ASV000016	757	1908	212	17	Bacteria	Proteobacteria	Gammaproteobacteria	Alteromonadales	Pseudoalteromonadaceae	Pseudoalteromonas		2613	677	253	13	Bacteria	Proteobacteria	Gammaproteobacteria	Alteromonadales	Pseudoalteromonadaceae	Pseudoalteromonas
ASV000017	2138	2155	77	9	Bacteria	Proteobacteria	Gammaproteobacteria	Alteromonadales	Pseudoalteromonadaceae	Pseudoalteromonas		1086	782	56	30	Bacteria	Proteobacteria	Gammaproteobacteria	Alteromonadales	Pseudoalteromonadaceae	Pseudoalteromonas
ASV000018	1264	2667	50	27	Bacteria	Proteobacteria	Gammaproteobacteria	Alteromonadales	Shewanellaceae	Shewanella		1184	1041	53	13	Bacteria	Proteobacteria	Gammaproteobacteria	Alteromonadales	Shewanellaceae	Shewanella
ASV000019	426	1973	539	52	Bacteria	Proteobacteria	Gammaproteobacteria	Alteromonadales	Pseudoalteromonadaceae	Pseudoalteromonas		549	2189	322	180	Bacteria	Proteobacteria	Gammaproteobacteria	Alteromonadales	Pseudoalteromonadaceae	Pseudoalteromonas
ASV000021	1169	2432	75	26	Bacteria	Proteobacteria	Gammaproteobacteria	Alteromonadales	Shewanellaceae	Shewanella		1213	974	49	35	Bacteria	Proteobacteria	Gammaproteobacteria	Alteromonadales	Shewanellaceae	Shewanella
ASV000022	2472	1337	77	37	Bacteria	Proteobacteria	Gammaproteobacteria	Alteromonadales	Pseudoalteromonadaceae	Pseudoalteromonas		1834	115	28	57	Bacteria	Proteobacteria	Gammaproteobacteria	Alteromonadales	Pseudoalteromonadaceae	Pseudoalteromonas
ASV000024	121	89	612	383	Bacteria	Proteobacteria	Gammaproteobacteria	Enterobacteriales	Enterobacteriaceae			13	135	52	14	Bacteria	Proteobacteria	Gammaproteobacteria	Betaproteobacteriales	Burkholderiaceae	Massilia
ASV000026	69	1077	1440	311	Bacteria	Proteobacteria	Alphaproteobacteria	Rhodobacterales	Rhodobacteraceae			55	247	1967	2308	Bacteria	Proteobacteria	Gammaproteobacteria	Enterobacteriales	Enterobacteriaceae
ASV000027	131	402	688	278	Bacteria	Proteobacteria	Alphaproteobacteria	Rhodobacterales	Rhodobacteraceae	Jannaschia		151	809	1087	265	Bacteria	Proteobacteria	Alphaproteobacteria	Rhodobacterales	Rhodobacteraceae
ASV000028	40	18	2388	109	Bacteria	Proteobacteria	Gammaproteobacteria	Pseudomonadales	Moraxellaceae	Acinetobacter	Acinetobacter_calcoaceticus	677	516	1293	1169	Bacteria	Proteobacteria	Alphaproteobacteria	Rhodobacterales	Rhodobacteraceae	Jannaschia
ASV000029	103	14	126	191	Bacteria	Actinobacteria	Actinobacteria	Micrococcales	Micrococcaceae			52	111	932	1357	Bacteria	Proteobacteria	Gammaproteobacteria	Pseudomonadales	Moraxellaceae	Acinetobacter	Acinetobacter_calcoaceticus
ASV000031	1476	1202	35	16	Bacteria	Proteobacteria	Gammaproteobacteria	Alteromonadales	Pseudoalteromonadaceae	Pseudoalteromonas	Pseudoalteromonas_tunicata_D2	6	4369	61	76	Bacteria	Actinobacteria	Actinobacteria	Micrococcales	Micrococcaceae
ASV000032	57	522	931	241	Bacteria	Proteobacteria	Alphaproteobacteria	Sphingomonadales	Sphingomonadaceae			890	709	20	16	Bacteria	Proteobacteria	Gammaproteobacteria	Alteromonadales	Pseudoalteromonadaceae	Pseudoalteromonas	Pseudoalteromonas_tunicata_D2
ASV000033	41	48	246	1068	Bacteria	Verrucomicrobia	Verrucomicrobiae	Verrucomicrobiales	Akkermansiaceae	Akkermansia		152	1009	1045	349	Bacteria	Proteobacteria	Alphaproteobacteria	Sphingomonadales	Sphingomonadaceae
ASV000034	1270	1124	39	10	Bacteria	Proteobacteria	Gammaproteobacteria	Alteromonadales	Pseudoalteromonadaceae	Pseudoalteromonas	Pseudoalteromonas_tunicata_D2	39	773	729	1213	Bacteria	Verrucomicrobia	Verrucomicrobiae	Verrucomicrobiales	Akkermansiaceae	Akkermansia
ASV000035	109	45	777	160	Bacteria	Firmicutes	Bacilli	Lactobacillales	Streptococcaceae	Streptococcus		766	747	31	22	Bacteria	Proteobacteria	Gammaproteobacteria	Alteromonadales	Pseudoalteromonadaceae	Pseudoalteromonas	Pseudoalteromonas_tunicata_D2
ASV000037	60	406	1209	183	Bacteria	Proteobacteria	Alphaproteobacteria	Rhizobiales	Rhizobiaceae			83	146	1049	1491	Bacteria	Firmicutes	Bacilli	Lactobacillales	Streptococcaceae	Streptococcus
ASV000038	13	61	2814	119	Bacteria	Bacteroidetes	Bacteroidia	Flavobacteriales	Flavobacteriaceae	Dokdonia		171	563	1025	181	Bacteria	Proteobacteria	Alphaproteobacteria	Rhizobiales	Rhizobiaceae
ASV000039	109	2454	29	53	Bacteria	Proteobacteria	Gammaproteobacteria	Vibrionales	Vibrionaceae	Vibrio		29	184	414	157	Bacteria	Bacteroidetes	Bacteroidia	Flavobacteriales	Flavobacteriaceae	Dokdonia
ASV000042	143	715	1381	56	Bacteria	Proteobacteria	Gammaproteobacteria	Cellvibrionales	Cellvibrionaceae	Marinagarivorans	Agarivorans_albus	175	599	61	292	Bacteria	Proteobacteria	Gammaproteobacteria	Vibrionales	Vibrionaceae	Vibrio
ASV000043	28	482	626	53	Bacteria	Bacteroidetes	Bacteroidia	Flavobacteriales	Flavobacteriaceae	Dokdonia		34	655	181	246	Bacteria	Proteobacteria	Gammaproteobacteria	Cellvibrionales	Cellvibrionaceae	Marinagarivorans	Agarivorans_albus
ASV000044	99	36	99	585	Bacteria	Proteobacteria	Gammaproteobacteria	Enterobacteriales	Enterobacteriaceae	Escherichia-Shigella	Shigella_sonnei	94	462	743	804	Bacteria	Bacteroidetes	Bacteroidia	Flavobacteriales	Flavobacteriaceae	Dokdonia
ASV000045	573	1236	27	16	Bacteria	Proteobacteria	Gammaproteobacteria	Alteromonadales	Shewanellaceae	Shewanella	Shewanella_colwelliana	20	1120	274	1028	Bacteria	Proteobacteria	Gammaproteobacteria	Enterobacteriales	Enterobacteriaceae	Escherichia-Shigella	Shigella_sonnei
ASV000046	22	223	1521	21	Bacteria	Bacteroidetes	Bacteroidia	Flavobacteriales	Flavobacteriaceae	Dokdonia		891	289	29	79	Bacteria	Proteobacteria	Gammaproteobacteria	Alteromonadales	Shewanellaceae	Shewanella	Shewanella_colwelliana
ASV000047	47	379	557	103	Bacteria	Proteobacteria	Alphaproteobacteria	Rhodobacterales	Rhodobacteraceae	Tateyamaria		55	297	555	414	Bacteria	Bacteroidetes	Bacteroidia	Flavobacteriales	Flavobacteriaceae	Dokdonia
ASV000048	1799	546	34	4	Bacteria	Proteobacteria	Gammaproteobacteria	Vibrionales	Vibrionaceae	Vibrio		95	1178	216	522	Bacteria	Proteobacteria	Alphaproteobacteria	Rhodobacterales	Rhodobacteraceae	Tateyamaria
ASV000050	46	5	99	213	Bacteria	Proteobacteria	Gammaproteobacteria	Alteromonadales	Pseudoalteromonadaceae	Pseudoalteromonas		622	50	1	18	Bacteria	Proteobacteria	Gammaproteobacteria	Vibrionales	Vibrionaceae	Vibrio
ASV000053	854	82	6	4	Bacteria	Proteobacteria	Gammaproteobacteria	Alteromonadales	Pseudoalteromonadaceae	Pseudoalteromonas		7	3	58	2546	Bacteria	Proteobacteria	Gammaproteobacteria	Alteromonadales	Pseudoalteromonadaceae	Pseudoalteromonas
ASV000056	235	556	77	42	Bacteria	Proteobacteria	Gammaproteobacteria	Alteromonadales	Pseudoalteromonadaceae	Pseudoalteromonas		137	469	14	85	Bacteria	Proteobacteria	Gammaproteobacteria	Vibrionales	Vibrionaceae	Vibrio
ASV000057	37	158	977	148	Bacteria	Proteobacteria	Gammaproteobacteria	Alteromonadales	Colwelliaceae	Thalassotalea		1790	28	53	2	Bacteria	Proteobacteria	Gammaproteobacteria	Alteromonadales	Pseudoalteromonadaceae	Pseudoalteromonas
ASV000058	23	276	1097	141	Bacteria	Proteobacteria	Alphaproteobacteria	Sphingomonadales	Sphingomonadaceae			1986	18	2	14	Bacteria	Proteobacteria	Gammaproteobacteria	Alteromonadales	Shewanellaceae	Shewanella	Shewanella_sp_Wash10
ASV000059	37	40	508	95	Bacteria	Firmicutes	Bacilli	Bacillales	Bacillaceae	Bacillus	Bacillus_velezensis	252	886	214	473	Bacteria	Proteobacteria	Gammaproteobacteria	Alteromonadales	Pseudoalteromonadaceae	Pseudoalteromonas
ASV000061	39	660	367	22	Bacteria	Bacteroidetes	Bacteroidia	Flavobacteriales	Flavobacteriaceae	Dokdonia		216	366	36	773	Bacteria	Proteobacteria	Gammaproteobacteria	Alteromonadales	Colwelliaceae	Thalassotalea
ASV000062	285	1211	6	13	Bacteria	Proteobacteria	Gammaproteobacteria	Alteromonadales	Shewanellaceae	Shewanella		76	372	426	232	Bacteria	Proteobacteria	Alphaproteobacteria	Sphingomonadales	Sphingomonadaceae
ASV000063	356	121	826	18	Bacteria	Proteobacteria	Gammaproteobacteria	Alteromonadales	Colwelliaceae	Colwellia		26	65	677	1189	Bacteria	Firmicutes	Bacilli	Bacillales	Bacillaceae	Bacillus	Bacillus_velezensis
ASV000065	12	112	949	96	Bacteria	Bacteroidetes	Bacteroidia	Flavobacteriales	Flavobacteriaceae	Ulvibacter		40	837	350	109	Bacteria	Bacteroidetes	Bacteroidia	Flavobacteriales	Flavobacteriaceae	Dokdonia
ASV000066	17	31	862	425	Bacteria	Proteobacteria	Alphaproteobacteria	Rhizobiales	Rhizobiaceae	Allorhizobium-Neorhizobium-Pararhizobium-Rhizobium	Agrobacterium_radiobacter	260	549	27	8	Bacteria	Proteobacteria	Gammaproteobacteria	Alteromonadales	Shewanellaceae	Shewanella
ASV000068	232	467	20	8	Bacteria	Proteobacteria	Gammaproteobacteria	Oceanospirillales	Marinomonadaceae	Marinomonas		699	308	21	8	Bacteria	Proteobacteria	Gammaproteobacteria	Alteromonadales	Colwelliaceae	Colwellia
ASV000069	76	1178	19	13	Bacteria	Proteobacteria	Gammaproteobacteria	Vibrionales	Vibrionaceae	Vibrio		49	309	683	23	Bacteria	Bacteroidetes	Bacteroidia	Flavobacteriales	Flavobacteriaceae	Ulvibacter
ASV000071	32	143	450	106	Bacteria	Proteobacteria	Alphaproteobacteria	Sphingomonadales	Sphingomonadaceae	Erythrobacter		3	46	735	111	Bacteria	Proteobacteria	Alphaproteobacteria	Rhizobiales	Rhizobiaceae	Allorhizobium-Neorhizobium-Pararhizobium-Rhizobium	Agrobacterium_radiobacter
ASV000072	857	97	74	5	Bacteria	Bacteroidetes	Bacteroidia	Flavobacteriales	Flavobacteriaceae	Maribacter		809	537	18	2	Bacteria	Proteobacteria	Gammaproteobacteria	Oceanospirillales	Marinomonadaceae	Marinomonas
ASV000073	341	756	21	9	Bacteria	Proteobacteria	Gammaproteobacteria	Alteromonadales	Shewanellaceae	Shewanella		64	441	36	172	Bacteria	Proteobacteria	Gammaproteobacteria	Vibrionales	Vibrionaceae	Vibrio
ASV000075	34	212	728	11	Bacteria	Proteobacteria	Gammaproteobacteria	Alteromonadales	Colwelliaceae	Thalassotalea		119	210	535	354	Bacteria	Proteobacteria	Alphaproteobacteria	Sphingomonadales	Sphingomonadaceae	Erythrobacter
ASV000076	61	245	48	28	Bacteria	Proteobacteria	Gammaproteobacteria	Vibrionales	Vibrionaceae	Enterovibrio		806	60	2	1	Bacteria	Bacteroidetes	Bacteroidia	Flavobacteriales	Flavobacteriaceae	Maribacter
ASV000078	862	57	6	13	Bacteria	Proteobacteria	Gammaproteobacteria	Alteromonadales	Colwelliaceae	Colwellia		350	328	31	5	Bacteria	Proteobacteria	Gammaproteobacteria	Alteromonadales	Shewanellaceae	Shewanella
ASV000079	101	234	317	59	Bacteria	Proteobacteria	Alphaproteobacteria	Rhodobacterales	Rhodobacteraceae	Loktanella		363	132	8	318	Bacteria	Proteobacteria	Gammaproteobacteria	Alteromonadales	Colwelliaceae	Thalassotalea
ASV000081	121	501	96	23	Bacteria	Proteobacteria	Gammaproteobacteria	Alteromonadales	Pseudoalteromonadaceae	Pseudoalteromonas		51	1313	22	27	Bacteria	Proteobacteria	Gammaproteobacteria	Vibrionales	Vibrionaceae	Enterovibrio
ASV000084	22	9	111	20	Bacteria	Proteobacteria	Gammaproteobacteria	Vibrionales	Vibrionaceae	Vibrio		770	61	8	4	Bacteria	Proteobacteria	Gammaproteobacteria	Alteromonadales	Colwelliaceae	Colwellia
ASV000085	43	912	49	6	Bacteria	Proteobacteria	Gammaproteobacteria	Alteromonadales	Alteromonadaceae	Glaciecola		123	477	232	171	Bacteria	Proteobacteria	Alphaproteobacteria	Rhodobacterales	Rhodobacteraceae	Loktanella
ASV000086	324	311	108	7	Bacteria	Bacteroidetes	Bacteroidia	Flavobacteriales	Flavobacteriaceae	Flavobacterium		122	701	56	14	Bacteria	Proteobacteria	Gammaproteobacteria	Alteromonadales	Pseudoalteromonadaceae	Pseudoalteromonas
ASV000088	447	90	39	13	Bacteria	Proteobacteria	Gammaproteobacteria	Alteromonadales	Pseudoalteromonadaceae	Pseudoalteromonas		7	39	347	1010	Bacteria	Proteobacteria	Gammaproteobacteria	Vibrionales	Vibrionaceae	Vibrio
ASV000090	195	150	229	52	Bacteria	Proteobacteria	Alphaproteobacteria	Rhodobacterales	Rhodobacteraceae	Loktanella		126	537	7	4	Bacteria	Bacteroidetes	Bacteroidia	Flavobacteriales	Flavobacteriaceae	Flavobacterium
ASV000091	47	294	12	16	Bacteria	Proteobacteria	Gammaproteobacteria	Vibrionales	Vibrionaceae	Enterovibrio		737	45	24	18	Bacteria	Proteobacteria	Gammaproteobacteria	Alteromonadales	Pseudoalteromonadaceae	Pseudoalteromonas
ASV000094	70	72	231	20	Bacteria	Proteobacteria	Alphaproteobacteria	Rhodobacterales	Rhodobacteraceae			107	170	391	71	Bacteria	Proteobacteria	Alphaproteobacteria	Rhodobacterales	Rhodobacteraceae	Loktanella
ASV000095	13	5	257	71	Bacteria	Proteobacteria	Gammaproteobacteria	Vibrionales	Vibrionaceae	Vibrio		39	906	10	21	Bacteria	Proteobacteria	Gammaproteobacteria	Vibrionales	Vibrionaceae	Enterovibrio
ASV000096	360	26	2	2	Bacteria	Proteobacteria	Gammaproteobacteria	Oceanospirillales	Marinomonadaceae	Marinomonas		376	128	12	3	Bacteria	Proteobacteria	Gammaproteobacteria	Alteromonadales	Psychromonadaceae	Psychromonas
ASV000097	260	310	8	3	Bacteria	Proteobacteria	Gammaproteobacteria	Alteromonadales	Psychromonadaceae	Psychromonas		304	239	174	143	Bacteria	Proteobacteria	Alphaproteobacteria	Rhodobacterales	Rhodobacteraceae
ASV000098	82	99	58	4	Bacteria	Proteobacteria	Gammaproteobacteria	Alteromonadales	Psychromonadaceae	Motilimonas		15	82	163	637	Bacteria	Proteobacteria	Gammaproteobacteria	Vibrionales	Vibrionaceae	Vibrio
ASV000099	24	7	369	78	Bacteria	Proteobacteria	Alphaproteobacteria	Sphingomonadales	Sphingomonadaceae	Sphingomonas	Sphingomonas_paucimobilis	374	207	7	1	Bacteria	Proteobacteria	Gammaproteobacteria	Alteromonadales	Psychromonadaceae	Psychromonas
ASV000100	10	21	40	337	Bacteria	Firmicutes	Bacilli	Lactobacillales	Lactobacillaceae	Lactobacillus	Lactobacillus_murinus	17	47	238	373	Bacteria	Proteobacteria	Alphaproteobacteria	Sphingomonadales	Sphingomonadaceae	Sphingomonas	Sphingomonas_paucimobilis
ASV000104	9	9	218	105	Bacteria	Fusobacteria	Fusobacteriia	Fusobacteriales	Fusobacteriaceae	Cetobacterium		28	267	123	324	Bacteria	Firmicutes	Bacilli	Lactobacillales	Lactobacillaceae	Lactobacillus	Lactobacillus_murinus
ASV000107	18	10	192	410	Bacteria	Proteobacteria	Alphaproteobacteria	Azospirillales	Azospirillaceae	Azospirillum		499	70	1	2	Bacteria	Epsilonbacteraeota	Campylobacteria	Campylobacterales	Arcobacteraceae	Arcobacter
ASV000110	5	2	430	20	Bacteria	Bacteroidetes	Bacteroidia	Flavobacteriales	Flavobacteriaceae	Nonlabens		6	270	232	279	Bacteria	Patescibacteria	Parcubacteria	Candidatus_Campbellbacteria
ASV000111	31	13	58	55	Bacteria	Proteobacteria	Alphaproteobacteria	Rhizobiales	Xanthobacteraceae	Bradyrhizobium		1	110	459	218	Bacteria	Fusobacteria	Fusobacteriia	Fusobacteriales	Fusobacteriaceae	Cetobacterium
ASV000112	69	56	269	16	Bacteria	Bacteroidetes	Bacteroidia	Chitinophagales	Saprospiraceae			8	87	125	261	Bacteria	Proteobacteria	Alphaproteobacteria	Azospirillales	Azospirillaceae	Azospirillum
ASV000115	32	562	17	24	Bacteria	Proteobacteria	Gammaproteobacteria	Vibrionales	Vibrionaceae	Vibrio		560	2	2	1	Bacteria	Bacteroidetes	Bacteroidia	Flavobacteriales	Flavobacteriaceae
ASV000116	48	32	186	469	Bacteria	Firmicutes	Clostridia	Clostridiales	Clostridiaceae_1	Clostridium_sensu_stricto_1	Clostridium_beijerinckii	31	41	80	715	Bacteria	Proteobacteria	Alphaproteobacteria	Rhizobiales	Xanthobacteraceae	Bradyrhizobium
ASV000120	1	3	119	244	Bacteria	Proteobacteria	Gammaproteobacteria	Pseudomonadales	Pseudomonadaceae	Azotobacter	Azotobacter_beijerinckii	70	436	99	1	Bacteria	Bacteroidetes	Bacteroidia	Chitinophagales	Saprospiraceae
ASV000122	592	18	8	4	Bacteria	Proteobacteria	Gammaproteobacteria	Alteromonadales	Pseudoalteromonadaceae	Pseudoalteromonas		68	229	13	14	Bacteria	Proteobacteria	Gammaproteobacteria	Vibrionales	Vibrionaceae	Vibrio
ASV000123	13	3	5	413	Bacteria	Proteobacteria	Gammaproteobacteria	Enterobacteriales	Enterobacteriaceae	Proteus		16	57	322	21	Bacteria	Proteobacteria	Alphaproteobacteria	Caulobacterales	Hyphomonadaceae
ASV000129	97	146	86	15	Bacteria	Proteobacteria	Alphaproteobacteria	Caulobacterales	Hyphomonadaceae			9	33	486	5	Bacteria	Proteobacteria	Gammaproteobacteria	Pseudomonadales	Pseudomonadaceae	Azotobacter	Azotobacter_beijerinckii
ASV000130	31	152	31	27	Bacteria	Proteobacteria	Gammaproteobacteria	Vibrionales	Vibrionaceae	Enterovibrio		244	20	1	3	Bacteria	Proteobacteria	Gammaproteobacteria	Alteromonadales	Pseudoalteromonadaceae	Pseudoalteromonas
ASV000136	9	3	161	230	Bacteria	Bacteroidetes	Bacteroidia	Chitinophagales	Saprospiraceae	Phaeodactylibacter		349	227	114	38	Bacteria	Bacteroidetes	Bacteroidia	Cytophagales	Cyclobacteriaceae	Algoriphagus
ASV000137	42	429	35	9	Bacteria	Proteobacteria	Gammaproteobacteria	Vibrionales	Vibrionaceae	Vibrio	Vibrio_anguillarum	59	324	107	1	Bacteria	Proteobacteria	Alphaproteobacteria	Caulobacterales	Hyphomonadaceae
ASV000140	3	224	76	11	Bacteria	Proteobacteria	Alphaproteobacteria	Rhodobacterales	Rhodobacteraceae			4	62	359	194	Bacteria	Proteobacteria	Alphaproteobacteria	Caulobacterales	Hyphomonadaceae
ASV000141	2	1	3	126	Bacteria	Proteobacteria	Gammaproteobacteria	Enterobacteriales	Enterobacteriaceae			358	52	133	45	Bacteria	Proteobacteria	Alphaproteobacteria	Rhodobacterales	Rhodobacteraceae
ASV000142	7	79	10	31	Bacteria	Proteobacteria	Gammaproteobacteria	Alteromonadales	Alteromonadaceae	Glaciecola		28	132	8	91	Bacteria	Proteobacteria	Gammaproteobacteria	Vibrionales	Vibrionaceae	Vibrio	Vibrio_anguillarum
ASV000143	8	28	24	60	Bacteria	Firmicutes	Bacilli	Bacillales	Bacillaceae	Bacillus	Streptomyces_sp	11	349	70	14	Bacteria	Proteobacteria	Alphaproteobacteria	Rhodobacterales	Rhodobacteraceae
ASV000144	14	4	152	281	Bacteria	Proteobacteria	Gammaproteobacteria	Betaproteobacteriales	Rhodocyclaceae	Thauera		69	7	15	527	Bacteria	Proteobacteria	Gammaproteobacteria	Enterobacteriales	Enterobacteriaceae
ASV000145	13	31	87	27	Bacteria	Proteobacteria	Alphaproteobacteria	Rhodobacterales	Rhodobacteraceae	Sulfitobacter		10	72	365	175	Bacteria	Firmicutes	Bacilli	Bacillales	Bacillaceae	Bacillus	Streptomyces_sp
ASV000147	38	2	8	27	Bacteria	Proteobacteria	Gammaproteobacteria	Vibrionales	Vibrionaceae	Vibrio	Vibrio_harveyi	79	81	266	155	Bacteria	Proteobacteria	Alphaproteobacteria	Rhodobacterales	Rhodobacteraceae	Sulfitobacter
ASV000148	3	39	330	24	Bacteria	Proteobacteria	Alphaproteobacteria	Sphingomonadales	Sphingomonadaceae			10	95	224	3	Bacteria	Proteobacteria	Alphaproteobacteria	Sphingomonadales	Sphingomonadaceae
ASV000149	11	6	72	35	Bacteria	Proteobacteria	Gammaproteobacteria	Enterobacteriales	Enterobacteriaceae	Klebsiella	Klebsiella_pneumoniae	9	56	288	253	Bacteria	Proteobacteria	Gammaproteobacteria	Enterobacteriales	Enterobacteriaceae	Klebsiella	Klebsiella_pneumoniae
ASV000151	177	256	9	2	Bacteria	Proteobacteria	Gammaproteobacteria	Alteromonadales	Shewanellaceae	Shewanella	Shewanella_colwelliana	88	58	6	2	Bacteria	Proteobacteria	Gammaproteobacteria	Alteromonadales	Pseudoalteromonadaceae	Pseudoalteromonas
ASV000152	32	36	92	22	Bacteria	Proteobacteria	Alphaproteobacteria	Rhodobacterales	Rhodobacteraceae	Jannaschia		144	41	67	286	Bacteria	Proteobacteria	Alphaproteobacteria	Rhodobacterales	Rhodobacteraceae	Jannaschia
ASV000153	35	249	30	6	Bacteria	Proteobacteria	Gammaproteobacteria	Vibrionales	Vibrionaceae	Vibrio	Vibrio_anguillarum	8	358	10	2	Bacteria	Proteobacteria	Gammaproteobacteria	Vibrionales	Vibrionaceae	Vibrio	Vibrio_anguillarum
ASV000156	41	96	145	19	Bacteria	Proteobacteria	Alphaproteobacteria	Caulobacterales	Hyphomonadaceae	Hellea		127	206	28	27	Bacteria	Proteobacteria	Alphaproteobacteria	Caulobacterales	Hyphomonadaceae	Hellea
ASV000158	115	273	13	3	Bacteria	Proteobacteria	Gammaproteobacteria	Alteromonadales	Pseudoalteromonadaceae	Pseudoalteromonas		35	57	93	23	Bacteria	Bacteroidetes	Bacteroidia	Flavobacteriales	Crocinitomicaceae
ASV000162	10	22	140	263	Bacteria	Proteobacteria	Gammaproteobacteria	Arenicellales	Arenicellaceae	Arenicella		228	26	8	7	Bacteria	Proteobacteria	Gammaproteobacteria	Alteromonadales	Pseudoalteromonadaceae	Pseudoalteromonas
ASV000163	8	14	326	91	Bacteria	Proteobacteria	Gammaproteobacteria	Betaproteobacteriales	Rhodocyclaceae	Propionivibrio		4	4	5	207	Bacteria	Proteobacteria	Gammaproteobacteria	Arenicellales	Arenicellaceae	Arenicella
ASV000164	8	6	299	258	Bacteria	Proteobacteria	Gammaproteobacteria	Betaproteobacteriales	Rhodocyclaceae	Azoarcus		2	17	50	7	Bacteria	Proteobacteria	Gammaproteobacteria	Betaproteobacteriales	Rhodocyclaceae	Azoarcus
ASV000166	2	10	138	277	Bacteria	Firmicutes	Bacilli	Lactobacillales	Lactobacillaceae	Lactobacillus	Lactobacillus_gasseri	8	186	12	6	Bacteria	Firmicutes	Bacilli	Lactobacillales	Lactobacillaceae	Lactobacillus	Lactobacillus_gasseri
ASV000168	4	1	267	18	Bacteria	Bacteroidetes	Bacteroidia	Chitinophagales	Saprospiraceae			126	18	1	3	Bacteria	Proteobacteria	Gammaproteobacteria	Alteromonadales	Pseudoalteromonadaceae	Pseudoalteromonas
ASV000172	10	10	167	147	Bacteria	Proteobacteria	Gammaproteobacteria	Betaproteobacteriales	Burkholderiaceae			34	81	208	20	Bacteria	Bacteroidetes	Bacteroidia	Chitinophagales	Saprospiraceae
ASV000173	4	22	104	10	Bacteria	Bacteroidetes	Bacteroidia	Flavobacteriales	Flavobacteriaceae	Dokdonia		4	60	98	109	Bacteria	Proteobacteria	Gammaproteobacteria	Betaproteobacteriales	Burkholderiaceae
ASV000176	3	1	45	21	Bacteria	Proteobacteria	Gammaproteobacteria	Pseudomonadales	Moraxellaceae	Enhydrobacter		4	9	398	53	Bacteria	Bacteroidetes	Bacteroidia	Flavobacteriales	Flavobacteriaceae	Dokdonia
ASV000181	13	27	151	3	Bacteria	Actinobacteria	Acidimicrobiia	Microtrichales	Microtrichaceae			257	84	8	14	Bacteria	Bacteroidetes	Bacteroidia	Flavobacteriales	Flavobacteriaceae
ASV000182	32	151	73	5	Bacteria	Proteobacteria	Gammaproteobacteria	Thiohalorhabdales	Thiohalorhabdaceae	Granulosicoccus		14	52	178	4	Bacteria	Proteobacteria	Gammaproteobacteria	Betaproteobacteriales	Burkholderiaceae	Azohydromonas
ASV000183	7	192	126	11	Bacteria	Proteobacteria	Alphaproteobacteria	Rhodobacterales	Rhodobacteraceae			5	9	14	491	Bacteria	Proteobacteria	Gammaproteobacteria	Pseudomonadales	Moraxellaceae	Enhydrobacter
ASV000185	4	3	143	11	Bacteria	Firmicutes	Bacilli	Bacillales	Bacillaceae	Bacillus	Bacillus_cytotoxicus	10	29	214	119	Bacteria	Actinobacteria	Acidimicrobiia	Microtrichales	Microtrichaceae
ASV000186	5	7	476	2	Bacteria	Firmicutes	Bacilli	Bacillales	Bacillaceae	Bacillus	Bacillus_cereus	39	95	74	15	Bacteria	Proteobacteria	Alphaproteobacteria	Rhodobacterales	Rhodobacteraceae
ASV000188	1	35	147	17	Bacteria	Bacteroidetes	Bacteroidia	Chitinophagales	Saprospiraceae	Lewinella	marine_bacterium_MSC1	18	33	107	167	Bacteria	Acidobacteria	Acidobacteriia	Solibacterales	Solibacteraceae_Subgroup_3	Paludibaculum
ASV000191	1	4	110	295	Bacteria	Proteobacteria	Deltaproteobacteria	Desulfovibrionales	Desulfovibrionaceae			24	26	117	210	Bacteria	Firmicutes	Bacilli	Bacillales	Bacillaceae	Bacillus	Bacillus_cytotoxicus
ASV000194	19	201	202	5	Bacteria	Bacteroidetes	Bacteroidia	Flavobacteriales	Flavobacteriaceae	Ulvibacter		5	21	9	9	Bacteria	Firmicutes	Bacilli	Bacillales	Bacillaceae	Bacillus	Bacillus_cereus
ASV000201	1	35	123	2	Bacteria	Bacteroidetes	Ignavibacteria	Ignavibacteriales	SR-FBR-L83			26	293	12	2	Bacteria	Bacteroidetes	Bacteroidia	Chitinophagales	Saprospiraceae	Lewinella	marine_bacterium_MSC1
ASV000203	5	5	11	18	Bacteria	Proteobacteria	Gammaproteobacteria	Alteromonadales	Alteromonadaceae	Aliiglaciecola		3	83	7	13	Bacteria	Proteobacteria	Deltaproteobacteria	Desulfovibrionales	Desulfovibrionaceae
ASV000206	62	135	29	3	Bacteria	Proteobacteria	Alphaproteobacteria	Rhodobacterales	Rhodobacteraceae	Loktanella		168	49	18	50	Bacteria	Proteobacteria	Gammaproteobacteria	Oceanospirillales	Nitrincolaceae	Profundimonas
ASV000208	11	3	59	13	Bacteria	Actinobacteria	Actinobacteria	Propionibacteriales	Propionibacteriaceae	Cutibacterium		19	1	19	452	Bacteria	Proteobacteria	Gammaproteobacteria	Enterobacteriales	Enterobacteriaceae
ASV000209	202	18	79	37	Bacteria	Proteobacteria	Alphaproteobacteria	Rhodobacterales	Rhodobacteraceae	Loktanella		2	5	237	101	Bacteria	Proteobacteria	Alphaproteobacteria	Rhizobiales	Xanthobacteraceae
ASV000210	13	51	4	5	Bacteria	Proteobacteria	Gammaproteobacteria	Pseudomonadales	Pseudomonadaceae	Pseudomonas		8	1	169	12	Bacteria	Bacteroidetes	Bacteroidia	Chitinophagales	Saprospiraceae	Rubidimonas
ASV000211	5	65	123	1	Bacteria	Bacteroidetes	Bacteroidia	Chitinophagales	Saprospiraceae			3	7	50	316	Bacteria	Actinobacteria	Actinobacteria	Propionibacteriales	Propionibacteriaceae	Cutibacterium
ASV000212	6	5	72	5	Bacteria	Bacteroidetes	Bacteroidia	Flavobacteriales	Crocinitomicaceae			82	38	7	137	Bacteria	Bacteroidetes	Bacteroidia	Chitinophagales	Saprospiraceae
ASV000215	6	41	84	1	Bacteria	Proteobacteria	Deltaproteobacteria	Bdellovibrionales	Bdellovibrionaceae	Bdellovibrio		3	53	147	8	Bacteria	Bacteroidetes	Bacteroidia	Flavobacteriales	Crocinitomicaceae
ASV000217	3	2	92	3	Bacteria	Firmicutes	Bacilli	Bacillales	Bacillaceae	Bacillus	Streptomyces_sp	40	98	80	94	Bacteria	Proteobacteria	Deltaproteobacteria	Bdellovibrionales	Bdellovibrionaceae	Bdellovibrio
ASV000218	6	6	45	173	Bacteria	Proteobacteria	Gammaproteobacteria	Pseudomonadales	Pseudomonadaceae	Pseudomonas		6	17	182	137	Bacteria	Firmicutes	Bacilli	Bacillales	Bacillaceae	Bacillus	Streptomyces_sp
ASV000221	6	22	94	75	Bacteria	Proteobacteria	Alphaproteobacteria	Rhizobiales	Rhizobiaceae	Pseudahrensia		46	86	44	8	Bacteria	Bacteroidetes	Bacteroidia	Flavobacteriales	Flavobacteriaceae	Pibocella
ASV000223	18	40	173	19	Bacteria	Bacteroidetes	Bacteroidia	Flavobacteriales	Flavobacteriaceae	Pibocella		12	19	145	3	Bacteria	Bacteroidetes	Bacteroidia	Chitinophagales	Saprospiraceae
ASV000224	6	5	20	177	Bacteria	Proteobacteria	Gammaproteobacteria	Pseudomonadales	Pseudomonadaceae	Pseudomonas	Pseudomonas_plecoglossicida	24	9	57	4	Bacteria	Proteobacteria	Gammaproteobacteria	Betaproteobacteriales	Rhodocyclaceae	Sulfuritalea
ASV000225	3	6	230	15	Bacteria	Bacteroidetes	Bacteroidia	Chitinophagales	Saprospiraceae			6	17	197	15	Bacteria	Proteobacteria	Alphaproteobacteria	Rhizobiales	Rhizobiaceae
ASV000228	3	4	157	166	Bacteria	Proteobacteria	Gammaproteobacteria	Betaproteobacteriales	Rhodocyclaceae	Sulfuritalea		61	87	90	15	Bacteria	Proteobacteria	Alphaproteobacteria	Rhodobacterales	Rhodobacteraceae
ASV000241	17	127	7	1	Bacteria	Proteobacteria	Alphaproteobacteria	Rhodobacterales	Rhodobacteraceae			89	8	4	1	Bacteria	Proteobacteria	Gammaproteobacteria	Alteromonadales	Colwelliaceae	Colwellia
ASV000246	1	8	168	131	Bacteria	Proteobacteria	Alphaproteobacteria	Rhodobacterales	Rhodobacteraceae	Tabrizicola		68	167	1	31	Bacteria	Bacteroidetes	Bacteroidia	Chitinophagales	Saprospiraceae	Lewinella
ASV000247	83	6	204	5	Bacteria	Proteobacteria	Gammaproteobacteria	Alteromonadales	Colwelliaceae	Colwellia		2	131	81	59	Bacteria	Proteobacteria	Alphaproteobacteria	Micavibrionales	Micavibrionaceae
ASV000248	8	41	83	3	Bacteria	Proteobacteria	Gammaproteobacteria	Betaproteobacteriales	Burkholderiaceae			69	46	77	32	Bacteria	Proteobacteria	Alphaproteobacteria	Rhodobacterales	Rhodobacteraceae	Planktotalea
ASV000249	16	7	1	15	Bacteria	Actinobacteria	Actinobacteria	Micrococcales	Intrasporangiaceae			8	2	39	133	Bacteria	Firmicutes	Clostridia	Clostridiales	Ruminococcaceae
ASV000260	2	11	62	29	Bacteria	Planctomycetes	OM190					3	3	4	265	Bacteria	Firmicutes	Bacilli	Lactobacillales	Streptococcaceae	Lactococcus	Lactococcus_lactis
ASV000263	1	3	156	142	Bacteria	Proteobacteria	Gammaproteobacteria	Pseudomonadales	Pseudomonadaceae	Pseudomonas	Pseudomonas_resinovorans	27	200	33	12	Bacteria	Planctomycetes	OM190
ASV000264	20	17	87	14	Bacteria	Proteobacteria	Alphaproteobacteria	Rhodobacterales	Rhodobacteraceae			28	88	70	41	Bacteria	Proteobacteria	Alphaproteobacteria	Rhodobacterales	Rhodobacteraceae
ASV000268	137	73	43	3	Bacteria	Proteobacteria	Gammaproteobacteria	Alteromonadales	Pseudoalteromonadaceae	Pseudoalteromonas		2	29	76	2	Bacteria	Bacteroidetes	Bacteroidia	Flavobacteriales
ASV000269	10	39	2	22	Bacteria	Proteobacteria	Gammaproteobacteria	Vibrionales	Vibrionaceae	Enterovibrio		95	17	5	11	Bacteria	Proteobacteria	Gammaproteobacteria	Alteromonadales	Pseudoalteromonadaceae	Pseudoalteromonas
ASV000271	9	174	1	1	Bacteria	Bacteroidetes	Bacteroidia	Flavobacteriales	Cryomorphaceae	Owenweeksia	Cryomorphaceae_bacterium_IMCC11233	51	17	5	1	Bacteria	Proteobacteria	Gammaproteobacteria	Alteromonadales	Shewanellaceae	Shewanella
ASV000272	10	233	9	1	Bacteria	Proteobacteria	Gammaproteobacteria	Alteromonadales	Alteromonadaceae	Glaciecola		61	24	11	4	Bacteria	Proteobacteria	Gammaproteobacteria	Alteromonadales	Shewanellaceae	Shewanella
ASV000278	113	70	29	4	Bacteria	Proteobacteria	Gammaproteobacteria	Alteromonadales	Pseudoalteromonadaceae	Pseudoalteromonas		2	129	46	34	Bacteria	Proteobacteria	Gammaproteobacteria	Pseudomonadales	Pseudomonadaceae	Pseudomonas	Pseudomonas_plecoglossicida
ASV000281	82	173	8	2	Bacteria	Proteobacteria	Gammaproteobacteria	Alteromonadales	Shewanellaceae	Shewanella		24	17	44	2	Bacteria	Bacteroidetes	Bacteroidia	Chitinophagales	Saprospiraceae
ASV000285	58	160	12	5	Bacteria	Proteobacteria	Gammaproteobacteria	Alteromonadales	Shewanellaceae	Shewanella		13	4	15	145	Bacteria	Proteobacteria	Gammaproteobacteria	Pseudomonadales	Moraxellaceae	Acinetobacter	Acinetobacter_johnsonii
ASV000289	2	1	133	30	Bacteria	Bacteroidetes	Bacteroidia	Chitinophagales	Saprospiraceae	Rubidimonas		2	2	54	115	Bacteria	Firmicutes	Clostridia	Clostridiales	Ruminococcaceae
ASV000292	9	2	9	92	Bacteria	Proteobacteria	Gammaproteobacteria	Pseudomonadales	Pseudomonadaceae	Pseudomonas	Pseudomonas_plecoglossicida	23	61	14	48	Bacteria	Proteobacteria	Alphaproteobacteria	Caulobacterales	Hyphomonadaceae	Robiginitomaculum
ASV000293	14	18	110	8	Bacteria	Bacteroidetes	Bacteroidia	Flavobacteriales	Crocinitomicaceae			22	136	9	19	Bacteria	Proteobacteria	Gammaproteobacteria	Vibrionales	Vibrionaceae	Vibrio
ASV000294	18	185	40	3	Bacteria	Bacteroidetes	Bacteroidia	Flavobacteriales	Flavobacteriaceae	Kordia	marine_bacterium_K5-5	142	15	12	1	Bacteria	Proteobacteria	Gammaproteobacteria	Alteromonadales	Pseudoalteromonadaceae	Pseudoalteromonas
ASV000309	6	7	75	63	Bacteria	Proteobacteria	Gammaproteobacteria	Betaproteobacteriales	Rhodocyclaceae	Thauera		4	61	69	3	Bacteria	Proteobacteria	Alphaproteobacteria	Micavibrionales
ASV000313	4	5	204	6	Bacteria	Bacteroidetes	Bacteroidia	Chitinophagales	Saprospiraceae			127	54	18	9	Bacteria	Proteobacteria	Alphaproteobacteria	Rhodobacterales	Rhodobacteraceae	Tateyamaria
ASV000317	1	1	38	19	Bacteria	Proteobacteria	Alphaproteobacteria	Rhizobiales	Beijerinckiaceae	Methylobacterium		5	62	2	10	Bacteria	Proteobacteria	Gammaproteobacteria	Cellvibrionales	Cellvibrionaceae
ASV000337	30	8	90	3	Bacteria	Proteobacteria	Alphaproteobacteria	Caulobacterales	Hyphomonadaceae	Robiginitomaculum		15	6	24	3	Bacteria	Proteobacteria	Gammaproteobacteria	Pseudomonadales	Pseudomonadaceae	Pseudomonas	Pseudomonas_brassicacearum_subsp_brassicacearum
ASV000343	2	13	106	1	Bacteria	Bacteroidetes	Bacteroidia	Flavobacteriales	Crocinitomicaceae	Crocinitomix		4	1	45	2	Bacteria	Epsilonbacteraeota	Campylobacteria	Campylobacterales	Thiovulaceae	Sulfuricurvum
ASV000346	6	1	49	124	Bacteria	Proteobacteria	Gammaproteobacteria	Enterobacteriales	Enterobacteriaceae	Enterobacter		5	7	68	82	Bacteria	Firmicutes	Bacilli	Bacillales	Bacillaceae	Fictibacillus	Fictibacillus_barbaricus
ASV000347	4	58	14	3	Bacteria	Proteobacteria	Gammaproteobacteria	Vibrionales	Vibrionaceae	Vibrio		6	3	188	25	Bacteria	Cyanobacteria	Oxyphotobacteria	Nostocales	Paraspirulinaceae	Spirulina_P7	Spirulina_subsalsa_CCAP_1475/1
ASV000349	50	15	25	2	Bacteria	Proteobacteria	Gammaproteobacteria	Alteromonadales	Pseudoalteromonadaceae	Pseudoalteromonas		4	19	51	53	Bacteria	Bacteroidetes	Bacteroidia	Flavobacteriales	Crocinitomicaceae	Fluviicola
ASV000350	10	106	68	22	Bacteria	Chloroflexi	Anaerolineae	Caldilineales	Caldilineaceae			13	2	103	93	Bacteria	Actinobacteria	Acidimicrobiia	Microtrichales	Microtrichaceae	Sva0996_marine_group
ASV000354	17	39	18	13	Bacteria	Bacteroidetes	Bacteroidia	Flavobacteriales	Flavobacteriaceae	Maribacter		2	58	1	150	Bacteria	Proteobacteria	Gammaproteobacteria	Enterobacteriales	Enterobacteriaceae
ASV000355	3	32	69	3	Bacteria	Proteobacteria	Alphaproteobacteria	Caulobacterales	Hyphomonadaceae	Hirschia	Hirschia_baltica_ATCC_49814	34	64	12	48	Bacteria	Bacteroidetes	Bacteroidia	Chitinophagales	Saprospiraceae	Lewinella
ASV000356	4	8	100	16	Bacteria	Cyanobacteria	Oxyphotobacteria	Phormidesmiales	Phormidesmiaceae	Phormidesmis_ANTLACV51		1	25	1	1	Bacteria	Proteobacteria	Gammaproteobacteria	Oceanospirillales	Saccharospirillaceae
ASV000363	6	113	53	4	Bacteria	Proteobacteria	Gammaproteobacteria	Cellvibrionales	Cellvibrionaceae			94	21	50	1	Bacteria	Proteobacteria	Alphaproteobacteria	Rhodobacterales	Rhodobacteraceae	Loktanella
ASV000373	8	83	46	1	Bacteria	Planctomycetes	Planctomycetacia	Planctomycetales	Rubinisphaeraceae	Fuerstia		137	29	2	2	Bacteria	Bacteroidetes	Bacteroidia	Cytophagales	Cyclobacteriaceae
ASV000385	1	1	103	9	Bacteria	Bacteroidetes	Bacteroidia	Flavobacteriales	Crocinitomicaceae	Fluviicola		4	38	115	31	Bacteria	Proteobacteria	Gammaproteobacteria	Thiohalorhabdales	Thiohalorhabdaceae	Granulosicoccus
ASV000392	4	2	74	77	Bacteria	Proteobacteria	Gammaproteobacteria	PLTA13				13	16	8	32	Bacteria	Proteobacteria	Gammaproteobacteria	Vibrionales	Vibrionaceae	Vibrio
ASV000401	3	42	2	2	Bacteria	Planctomycetes	Planctomycetacia	Pirellulales	Pirellulaceae	Blastopirellula		21	84	26	1	Bacteria	Bacteroidetes	Bacteroidia	Flavobacteriales	Crocinitomicaceae	Crocinitomix
ASV000407	2	1	7	7	Bacteria	Proteobacteria	Gammaproteobacteria	Enterobacteriales	Enterobacteriaceae			16	63	18	18	Bacteria	Bacteroidetes	Bacteroidia	Flavobacteriales	Flavobacteriaceae	Flavobacterium
ASV000418	9	2	52	2	Bacteria	Bacteroidetes	Bacteroidia	Chitinophagales	Saprospiraceae	Lewinella		1	73	13	1	Bacteria	Bacteroidetes	Bacteroidia	Bacteroidales	Muribaculaceae
ASV000422	10	22	28	147	Bacteria	Epsilonbacteraeota	Campylobacteria	Campylobacterales	Helicobacteraceae	Helicobacter		1	81	42	9	Bacteria	Proteobacteria	Alphaproteobacteria	Rhodobacterales	Rhodobacteraceae
ASV000426	16	7	18	12	Bacteria	Proteobacteria	Alphaproteobacteria	Rhodobacterales	Rhodobacteraceae	Loktanella		53	29	2	52	Bacteria	Proteobacteria	Gammaproteobacteria	Oceanospirillales
ASV000491	31	43	2	1	Bacteria	Bacteroidetes	Bacteroidia	Flavobacteriales	Flavobacteriaceae	Flavobacterium		1	61	3	18	Bacteria	Bacteroidetes	Bacteroidia	Flavobacteriales	Crocinitomicaceae	Crocinitomix
ASV000508	3	1	35	123	Bacteria	Proteobacteria	Gammaproteobacteria					24	33	9	11	Bacteria	Proteobacteria	Alphaproteobacteria	Sphingomonadales	Sphingomonadaceae	Sphingorhabdus
ASV000519	57	24	65	4	Bacteria	Bacteroidetes	Bacteroidia	Flavobacteriales	Flavobacteriaceae	Pibocella		2	31	10	56	Bacteria	Bacteroidetes	Bacteroidia	Bacteroidales	Bacteroidaceae	Bacteroides	Bacteroides_vulgatus
ASV000523	2	3	2	17	Bacteria	Cyanobacteria	Oxyphotobacteria	Nostocales	Xenococcaceae	Pleurocapsa_PCC-7319		6	15	12	79	Bacteria	Proteobacteria	Gammaproteobacteria	Pseudomonadales	Moraxellaceae	Acinetobacter	Acinetobacter_lwoffii
ASV000546	1	1	64	76	Bacteria	Firmicutes	Clostridia	Clostridiales	Lachnospiraceae	Dorea		12	1	15	1	Bacteria	Proteobacteria	Alphaproteobacteria	Acetobacterales	Acetobacteraceae
ASV000554	10	18	55	13	Bacteria	Proteobacteria	Alphaproteobacteria	Sphingomonadales	Sphingomonadaceae	Sphingorhabdus		1	2	143	11	Bacteria	Proteobacteria	Gammaproteobacteria	Pseudomonadales	Moraxellaceae	Acinetobacter
ASV000555	4	11	42	17	Bacteria	Bacteroidetes	Bacteroidia	Bacteroidales	Bacteroidaceae	Bacteroides	Bacteroides_vulgatus	3	66	1	2	Bacteria	Firmicutes	Negativicutes	Selenomonadales	Veillonellaceae	Megamonas
ASV000564	3	13	40	1	Bacteria	Proteobacteria	Gammaproteobacteria					66	19	37	5	Bacteria	Proteobacteria	Alphaproteobacteria	Rhodobacterales	Rhodobacteraceae	Roseobacter
ASV000583	27	41	13	1	Bacteria	Proteobacteria	Alphaproteobacteria	Rickettsiales	Rickettsiaceae	Candidatus_Megaira		26	6	1	89	Bacteria	Bacteroidetes	Bacteroidia	Chitinophagales	Saprospiraceae
ASV000592	1	9	7	6	Bacteria	Proteobacteria	Alphaproteobacteria	Sphingomonadales	Sphingomonadaceae	Erythrobacter		7	56	7	20	Bacteria	Proteobacteria	Gammaproteobacteria	Alteromonadales	Colwelliaceae	Thalassotalea
ASV000605	3	21	89	1	Bacteria	Patescibacteria	WWE3	bacterium_enrichment_culture_clone_EBa3				7	13	79	18	Bacteria	Bacteroidetes	Bacteroidia	Cytophagales	Cyclobacteriaceae	Reichenbachiella
ASV000644	1	12	40	70	Bacteria	Proteobacteria	Deltaproteobacteria	Desulfobacterales	Desulfobulbaceae	Desulfobulbus		38	45	24	1	Bacteria	Bacteroidetes	Bacteroidia	Flavobacteriales	Cryomorphaceae
ASV000655	1	29	41	3	Bacteria	Proteobacteria	Alphaproteobacteria	Rhodobacterales	Rhodobacteraceae	Sulfitobacter		2	52	15	4	Bacteria	Bacteroidetes	Bacteroidia	Flavobacteriales	Cryomorphaceae
ASV000663	1	1	20	39	Bacteria	Tenericutes	Mollicutes	Mycoplasmatales	Mycoplasmataceae	Mycoplasma	Mycoplasma_moatsii_ATCC_27625	28	12	25	50	Bacteria	Verrucomicrobia	Verrucomicrobiae	Opitutales	Opitutaceae	Diplosphaera
ASV000681	3	40	31	5	Bacteria	Proteobacteria	Gammaproteobacteria	Vibrionales	Vibrionaceae	Vibrio		5	19	73	18	Bacteria	Proteobacteria	Alphaproteobacteria	Rhizobiales	Rhizobiaceae	Ahrensia
ASV000730	40	3	1	24	Bacteria	Proteobacteria	Gammaproteobacteria	Vibrionales	Vibrionaceae	Photobacterium	Photobacterium_damselae_subsp_damselae	32	9	5	1	Bacteria	Proteobacteria	Gammaproteobacteria	Alteromonadales	Pseudoalteromonadaceae	Pseudoalteromonas
ASV000775	1	29	15	1	Bacteria	Proteobacteria	Alphaproteobacteria	Rhodobacterales	Rhodobacteraceae	Sulfitobacter		14	47	11	1	Bacteria	Proteobacteria	Alphaproteobacteria	Sphingomonadales	Sphingomonadaceae
ASV000785	2	7	3	29	Bacteria	Firmicutes	Negativicutes	Selenomonadales	Veillonellaceae	Megamonas		18	34	47	1	Bacteria	Proteobacteria	Gammaproteobacteria	Cellvibrionales	Spongiibacteraceae
ASV000798	1	1	27	74	Bacteria	Proteobacteria	Gammaproteobacteria	Aeromonadales	Aeromonadaceae			31	5	38	15	Bacteria	Verrucomicrobia	Verrucomicrobiae	Opitutales	Opitutaceae	Diplosphaera
ASV000801	16	52	7	1	Bacteria	Proteobacteria	Gammaproteobacteria	Alteromonadales	Pseudoalteromonadaceae	Pseudoalteromonas		12	4	27	64	Bacteria	Bacteroidetes	Bacteroidia	Flavobacteriales	Flavobacteriaceae	Robiginitalea
ASV000808	8	4	101	7	Bacteria	Firmicutes	Clostridia	Clostridiales	Peptostreptococcaceae	Romboutsia		25	6	3	33	Bacteria	Proteobacteria	Gammaproteobacteria	Alteromonadales	Colwelliaceae	Thalassotalea
ASV000843	29	5	34	2	Bacteria	Proteobacteria	Gammaproteobacteria	Alteromonadales	Colwelliaceae	Colwellia		1	8	86	1	Bacteria	Proteobacteria	Alphaproteobacteria	Sphingomonadales	Sphingomonadaceae	Sphingorhabdus
ASV000863	2	1	62	9	Bacteria	Bacteroidetes	Bacteroidia	Chitinophagales	Saprospiraceae			2	17	6	48	Bacteria	Proteobacteria	Alphaproteobacteria	Micavibrionales	Micavibrionaceae
ASV000870	3	2	40	11	Bacteria	Cyanobacteria	Oxyphotobacteria	Synechococcales	Synechococcales_Incertae_Sedis	Schizothrix_LEGE_07164		33	2	7	15	Bacteria	Proteobacteria	Alphaproteobacteria	Rhodobacterales	Rhodobacteraceae
ASV000889	8	6	67	5	Bacteria	Actinobacteria	Actinobacteria	Frankiales	Sporichthyaceae	hgcI_clade		7	4	15	11	Bacteria	Bacteroidetes	Bacteroidia	Flavobacteriales	Flavobacteriaceae	Dokdonia
ASV000942	17	18	3	5	Bacteria	Proteobacteria	Gammaproteobacteria	Cellvibrionales	Spongiibacteraceae			14	5	42	12	Bacteria	Verrucomicrobia	Verrucomicrobiae	Verrucomicrobiales	DEV007
ASV001007	1	1	74	1	Bacteria	Proteobacteria	Deltaproteobacteria	Myxococcales	Haliangiaceae	Haliangium		26	8	21	17	Bacteria	Bacteroidetes	Bacteroidia	Chitinophagales	Saprospiraceae
ASV001246	14	30	5	4	Bacteria	Proteobacteria	Gammaproteobacteria	Alteromonadales	Pseudoalteromonadaceae	Pseudoalteromonas		11	5	13	33	Bacteria	Proteobacteria	Gammaproteobacteria	Betaproteobacteriales	Burkholderiaceae	Limnobacter
ASV001310	1	13	46	2	Bacteria	Actinobacteria	Acidimicrobiia	Microtrichales	Microtrichaceae			13	4	2	37	Bacteria	Proteobacteria	Gammaproteobacteria	Alteromonadales	Colwelliaceae	Thalassotalea
ASV001386	5	1	57	2	Bacteria	Bacteroidetes	Bacteroidia	Flavobacteriales	Crocinitomicaceae			11	6	1	5	Bacteria	Proteobacteria	Gammaproteobacteria	Vibrionales	Vibrionaceae	Vibrio
ASV001438	4	27	3	1	Bacteria	Firmicutes	Clostridia	Clostridiales	Clostridiaceae_1	Candidatus_Arthromitus		16	1	5	1	Bacteria	Proteobacteria	Gammaproteobacteria	Alteromonadales	Shewanellaceae	Shewanella
ASV001452	12	28	1	14	Bacteria	Proteobacteria	Gammaproteobacteria	Vibrionales	Vibrionaceae	Vibrio		4	1	63	6	Bacteria	Firmicutes	Bacilli	Lactobacillales	Enterococcaceae	Enterococcus
ASV001525	5	3	1	1	Bacteria	Bacteroidetes	Bacteroidia	Flavobacteriales	Crocinitomicaceae			8	12	6	1	Bacteria	Proteobacteria	Gammaproteobacteria	Alteromonadales	Pseudoalteromonadaceae	Pseudoalteromonas
ASV001841	4	6	15	7	Bacteria	Planctomycetes	Planctomycetacia	Planctomycetales	Rubinisphaeraceae	Fuerstia		40	15	1	11	Bacteria	Proteobacteria	Alphaproteobacteria	Rhodobacterales	Rhodobacteraceae
ASV001894	1	3	1	20	Bacteria	Proteobacteria	Gammaproteobacteria	Alteromonadales	Pseudoalteromonadaceae	Pseudoalteromonas	Pseudoalteromonas_shioyasakiensis	1	26	1	27	Bacteria	Proteobacteria	Gammaproteobacteria	Betaproteobacteriales	Nitrosomonadaceae
ASV001996	12	22	2	2	Bacteria	Proteobacteria	Gammaproteobacteria	Alteromonadales	Shewanellaceae	Shewanella		15	26	9	17	Bacteria	Bacteroidetes	Bacteroidia	Flavobacteriales	Flavobacteriaceae	Algitalea
ASV002496	2	2	4	6	Bacteria	Firmicutes	Clostridia	Clostridiales	Clostridiaceae_1	Thermobrachium		5	6	1	3	Bacteria	Proteobacteria	Gammaproteobacteria	Vibrionales	Vibrionaceae	Vibrio
ASV002750	3	3	22	1	Bacteria	Bacteroidetes	Bacteroidia	Flavobacteriales	Flavobacteriaceae	Dokdonia		7	31	2	12	Bacteria	Bacteroidetes	Rhodothermia	Rhodothermales	Rhodothermaceae
ASV003194	11	3	7	1	Bacteria	Proteobacteria	Gammaproteobacteria	Alteromonadales	Pseudoalteromonadaceae	Pseudoalteromonas		8	16	13	12	Bacteria	Proteobacteria	Deltaproteobacteria	Bdellovibrionales	Bacteriovoracaceae	Peredibacter
ASV004469	4	3	4	3	Bacteria	Proteobacteria	Alphaproteobacteria	Rhodobacterales	Rhodobacteraceae			9	12	8	33	Bacteria	Firmicutes	Bacilli	Bacillales	Bacillaceae	Bacillus
ASV004753	7	4	1	1	Bacteria	Proteobacteria	Gammaproteobacteria	Alteromonadales	Pseudoalteromonadaceae	Pseudoalteromonas		3	18	10	29	Bacteria	Bacteroidetes	Bacteroidia	Flavobacteriales	Cryomorphaceae
ASV005195	1	6	2	4	Bacteria	Proteobacteria	Alphaproteobacteria	Rhodobacterales	Rhodobacteraceae	Sulfitobacter		1	18	26	5	Bacteria	Proteobacteria	Gammaproteobacteria	Alteromonadales	Colwelliaceae	Thalassotalea
ASV005349	3	1	1	1	Bacteria	Proteobacteria	Gammaproteobacteria	Enterobacteriales	Enterobacteriaceae			13	3	1	6	Bacteria	Proteobacteria	Gammaproteobacteria	Alteromonadales	Pseudoalteromonadaceae	Pseudoalteromonas
												7	3	17	21	Bacteria	Proteobacteria	Gammaproteobacteria	Cellvibrionales	Halieaceae
												3	3	1	1	Bacteria	Bacteroidetes	Bacteroidia	Flavobacteriales	Flavobacteriaceae	Dokdonia
												1	3	11	25	Bacteria	Planctomycetes	Planctomycetacia	Pirellulales	Pirellulaceae	Rhodopirellula
												13	2	4	8	Bacteria	Proteobacteria	Alphaproteobacteria	Rhodobacterales	Rhodobacteraceae
												3	14	3	26	Bacteria	Proteobacteria	Gammaproteobacteria	Alteromonadales	Alteromonadaceae
												18	3	21	1	Bacteria
												17	2	2	3	Bacteria	Proteobacteria	Gammaproteobacteria	Alteromonadales	Pseudoalteromonadaceae	Pseudoalteromonas
												24	2	1	1	Bacteria	Proteobacteria	Gammaproteobacteria	Alteromonadales	Pseudoalteromonadaceae	Pseudoalteromonas
												20	3	3	8	Bacteria	Proteobacteria	Gammaproteobacteria	Alteromonadales	Colwelliaceae	Thalassotalea
												4	7	1	3	Bacteria	Proteobacteria	Alphaproteobacteria	Caulobacterales	Hyphomonadaceae
												1	1	3	4	Bacteria	Proteobacteria	Gammaproteobacteria	Alteromonadales	Pseudoalteromonadaceae	Pseudoalteromonas
												13	8	1	1	Bacteria	Bacteroidetes	Bacteroidia	Cytophagales	Cyclobacteriaceae	Marinoscillum
												3	1	1	2	Bacteria	Proteobacteria	Gammaproteobacteria	Vibrionales	Vibrionaceae	Vibrio
												5	2	7	1	Bacteria	Bacteroidetes	Bacteroidia
												1	1	6	2	Bacteria	Proteobacteria	Alphaproteobacteria	Rhizobiales	Rhizobiaceae
												2	3	4	1	Bacteria	Proteobacteria	Alphaproteobacteria	Rhizobiales	Xanthobacteraceae	Bradyrhizobium	Bradyrhizobium_japonicum
												6	2	1	4	Bacteria	Proteobacteria	Gammaproteobacteria	Alteromonadales	Colwelliaceae
												3	2	4	12	Bacteria	Bacteroidetes	Bacteroidia	Chitinophagales	Saprospiraceae
												1	1	1	1	Bacteria	Proteobacteria	Gammaproteobacteria	Vibrionales	Vibrionaceae	Vibrio
												2	1	4	1	Bacteria	Proteobacteria	Gammaproteobacteria	Enterobacteriales	Enterobacteriaceae
